# Supplementary material for: Putative cross-kingdom horizontal gene transfer in sponge (Porifera) mitochondria
Source: BMC Evol Biol. 2006 Sep 14;6:71. doi: 10.1186/1471-2148-6-71 (PMC1618405; doi:10.1186/1471-2148-6-71)
Supplement: Additional File 1 — Location of introns in the cox1 gene. DNA sequence alignment (in FASTA format) used to create Figure 1. The location of introns is indicated by X, gaps by -. [file 1471-2148-6-71-S1.fas]

>Tetilla sp.
------------------------------------------------------------
------------------------------------------------------------
---------------------------------------------ACCTTATACTTATTA
TTTGGTGTTTTTTCGGGTATGATAGGTACTGGATTTAGTTTTCTTATTAGATTAGAACTA
TCCGCTCCCGGATCA------ATGTTGGGTGACGACCAATTATATAATGTTATGGTCACG
GCCCATGGTCTTATAATGGTCTTTTTCTTAGTTATGCCGGTTATGATAGGTGGGTTTGGA
AATTGGTTGGTGCCCCTTTATATTGGTGCGCCGGATATGGC-TTTTCCAAGATTAAACAA
TATTAGTTTTTGAGTTTTACCCCCCTCATTAATACTACTGTTAGGTTCTGCTTTTGTTGA
ACAAGGGGTTGGGACAGGATGAACCCT-T-TATCCTCCATTATCAAGTATACAAGCCCAT
TCTGGAGGTTCAGTCGATGCGGCAATCTTTAGTCTTCATTTGGCTGGTATCTCTTCCATT
TTAGGGTCAATGAACTTTATAACCACTATCTTTAATATGCGGGCACCAGGGATTACCATG
GATAGATTGCCTCTATTTGTTTGATCTATTTTAATAACTACTTACTTGTTATTATTAGCT
TTGCCGGTATTGGCTGGG-GCCGTAACTATGCTTTTAACAGATAGAAATTTCAATACAAC
GTTCTTCGATCCCGCTGGGGGTGGAGATCCAATATTATTTCAACATTTATTTT-GATTCT
TTGGG-CATXCCAGAAGT-TTATGTGCTGATTTTACCTGGGTTTGGAATTATTTCTCAGA
TCATTCCAACATTCGCGGCTAAAAAACAAATATTTGGC-TACCTAGGGATGGTTTATGCT
ATGGTTTCTATAGGAATATTAGGTTTTATAGTTTGAGCC-CATCACATGTTTACAG-TTG
GAATGGATGCCGAT-TCTAGGGCATACTTTAGCGCTGCAACGATGATAATCGCCGTACCA
ACCGGAATAAAAATCTTTAGTTGGAT-TGCTACAATAGTAGGGGGCTCATTGAGAACAGA
C---ACACCTATGTTATGGGCTATGGGGTTTGTCTTTTTATTTACTATAGGAGGAT-T-G
ACCGGAATTGTGGTAGCAAGTAGTTCTTTAGATGTATTGCTCCACGAT-ACATATTACGT
TGTTGCTCATTTTCATTATGTCCTATCGATGGGGGCTATCTTTGCTATCTTTGGAGGGGT
TTATTATTGATTTGGTAAAATTACTGGTTATTGTTACAACGAAGTTTTAGGTAAAATTCA
TTTTTGATTAATGTTT--------------------------------------------
------------------------------------------------------------
------------------------------------------------------------
------------------------------------------------------------
------------------------------------------------------------
------------------------------------------------------------
-------------------------------
>Smittium culisetae NC_006837
------------------------------------------------------------
------------------------------------------------------------
ATGATAAATCGTTGGCTATTATCAACGAATGCTAAAGATATAGGTACATTATATTTAATT
TTTGCATTATTTTCAGGATTATTAGGTACATTATTATCATTAGTAATAAGATTAGAATTA
ATGGGTCCTGGTATACAAATTTTACAAGGTAACCATCAATTCTTTAATGTAGTAGTAACA
GCACATGCATTTTTAATGGTATTTTTTTTTATTATGCCTGCTTTAATTGGTGGATTTGGT
AATTATTTTATACCTGTTATGATAGGTGCAGTAGATATGGC-ATTTCCTAGATTAAATAA
TATTTCATTTTGGCTATTACCGCCATCATTATTATTTTTATTAGCATCAGCTTTTATAGA
AAATGGTCCAGGTACAGGTTGGACGGT-T-TACCCTCCATTAGCCGGTATACAATCACAT
TCAGGGGGATCAGTAGATATTGCTATTTTTTCATTACATTTAGCAGGTATTAGTTCTATG
TTAGGTGCTATTAATATAATAACAACTGTTATTAATATGAGAAGTCCTGGTTTAAGTTGG
CATAAAATACCATTATTTGTATGGGCTGTTTTTGTAACTTCATTTTTATTATTATTAGCA
TTACCTGTATTAGCAGGTXGCAATTACCATGTTATTATCAGATAGAAATTTTAATAGTTC
TTTCTTTGATCCAGCTGGTGGTGGTGATCCTATTTTATATCAACATCTTTTTTXGGTTCT
TTGGTXCAT-CCCGAGGTXTTATATTATAATTTTACCAGCTTTTGGTGTTATAAGTCAAG
TTATATCTACTTTCAGTAATAAA---CCTGTATTTGGT-TATTTAGGAATGGTCTATGCA
ATTTTATCTATTGGTATTTTAGGTTTTATAGTATGGGCTXCATCATTTATATACAG-TAG
GTTTAGATACGGATXACAAGAGCTTATTTCTCGGCCGCATCAATGATAATTGGTTTACCA
ACAGGAATTAAAATTTTTAGTTGGTT-AAGTACTATGTATGGTGGTTATATTAGATTAAA
T---ACTCCTATGTTATTTTCTATAGGATTTTTAATTTTATTCACTATAGGAGGGT-T-T
ACAGGTATTATTTTAGCAAATGCTACATTAGATACTTCTCTTCATGATXACTTATTTTGT
AGTAGCTCATTTTCATTATGTATTATCAATGGGTGCTGTTTTTGGATTATTTGCAGGTTA
TTATTATTGGTCACCTAAAATTATAGGTAGATCATTTAATGATTTATTAGGTAAAGTTCA
TTTTTGGGTTTTATTTATAGGTGT-TXAATTTAACATTTTTCCCTCAACATTTTTTAGGT
CTAGCTGGTXATGCCTAGAAGAATACCTGATTATGCTGATGCTTATACTGGATGGAATGT
TATTAGTTCTTATGGGTCTTTAATTTCTGTATTTAGTACTATTATTTTCTTATATATACT
TTATAAACAATTAACTAATATAGAAAATCCTATTTCTAGTGATTATTGGTATTATCCACA
ATTCTTTAATTCTAGTATTAATATTAATACACATACTATTAGT---TCTTATGGTTTAGA
ATGGACTATTGCTTCTCCTACACCTTTACATTATCTTTATGAATTACCTAAAGTAACAAA
TAATATTAATAAT------------------
>Agrocybe aegerita AF010257
------------------------------------------------------------
------------------------------------------------------------
------ATGAATTGGTTAAATTCTACTAATGCTAAAGAGATAGGTACCCTTTATTTAATT
TTTGCTGTTTTTGCTGGTATGATTGGTACTGCTTTTTCAGTTTTAATTAGATTAGAATTA
TCCTCTCCAGGTGTACAATTTTTACAAGGAGATCATCAATTATTTAATGTAATAATATCA
GCTCATGCCTTCATTATGATTTTCTTTATGGTAATGCCTGGTTTAGTTGGTGGATTTGGT
AACTATTTTTTACCTATACACTGTGGAAGTCCAGATATGGC-CTTTCCGAGGTTAAATAA
TATTTCTTTTTGGTTACTGCCTCCCTCATTATTATTATTATTAATGAGCTCATTAGTTGA
AAATGGAGCTGGAACAGGATGGACTGTXT-TATCCTCCTTTAGCTGGAATCCAGTCACAT
TCTGGAGGTACCGTAGATTTAGCTATATTTAGTTTACATTTAGCTGGAGTGTCTTCATTA
TTAGGTGCTATAAATTTTATTAGAATCACACTTAATATGGAGACAAATGGTATGTCAATT
CATAAATTACCTTTATTTGTATGGGCTATCTTTATAACAGCTATCTTGTTATTATTATCT
TTACCCGTATTGAGCGTT-GGCATTACAATGTTATTAACTGATAGAAATTTCAATACTAG
TTTTTATGACCCAGCTGGAGGTGGAGATCCTATTTTATATCAACACCTTTTCT-GGTTTT
TTGGA-CAC-CCGGAGGTXTTATATTTTAATTATACCAGGATTTGGGATAGTAAGCCATA
TTGTATCAACATTTTCAGGTAAA---CCTATCTTTGGG-TACATAGGTATGGTATATGCT
ATGTTTTCTATTGGGATTTTAGGGTTTTTAGTATGGTCT-CACCACATGTTTTCAG-TAG
GTTTAGATGTAGAT-ACGAGAGCTTATTTTACAGCGGCTACTATGGTTATAGCTGTTCCA
ACTGGAATTAAAATCTTTTCTTGGCTXTGCTACATTATATGGTGGTAGTTTAAGATATAA
T---ACACCATTATTATTTGTATTAGGTTTCTTGACTTTATTCACTATAGGAGGAT-TXA
ACTGGTGTAGTATTATCTAATGCTTCTTTAGATATTGCTTTCCATGAT-ACTTACTATGT
AGTAGCTCACTTCCATTATGTATTATCTATGGGAGCTGTATTTGCTTTATTTGCTGGTTT
CTACTATTGGACACCAAAAATTGTAGGTAGAAACATTAATGATTTTTTAGGAAAAATTCA
TTTCTGGACTTTATTTATTGGGGT-T-AATTTAACATTCTTCCCTCAACACTTTTTAGGA
ATGGCTGGT-ATGCCTAGAAGAATCCCAGATTACCCTGATGCCTTTAGTGGGTGGAATGC
TATATCTAGTTTTGGTTCATTAGTATCAGTAGTAGCAACTATTTTATTTGGTTATATTAT
ATATGATACTGTCTCTAATGAAAGA---ATAACTAATAATAACCCTTGGCTGTTATACCT
TATTTTTGCTCAGAAACGAAAATATTTAATGATTAACCAACCA---ACTAATACTTTAGA
ATGGACATTAGCTAGTTCTATACCATACCACGCCTTTAAAATGTTACCTATCCAATCT--
-------------------------------
>Emericella nidulans X00790
TTAATTATTGATCTCAATACAAATAATGTATTAGGTAAAAAATTTTCAACCTCAACTAAA
AAAGAAAATATTAAACAAATAGAAAGTTCATCGTTCTTAACGTTTAAACAACCTACAGAA
TGACAAGAAAGATGATATTTATCATCAAATGCTAAAGATATTGGAACATTATATTTAATG
TTTGCATTATTTTCAGGTTTATTAGGTACAGCTTTTTCTGTACTTATAAGATTAGAATTA
TCAGGGCCTGGTGTTCAATATATAGCA---GATAACCAATTATATAATAGTATAATAACA
GCTCATGCCATAATGATGATTTTCTTTATGGTTATGCCAGCTTTAATAGGAGGTTTCGGA
AATTTTTTATTACCATTATTAGTAGGAGGTCCAGATATGGCXGTTTCCTAGATTAAATAA
TATAAGTTTCTGATTATTAGTACCTAGTTTACTATTATTTGTATTCTCTGCAACAATAGA
AAATGGAGCAGGTACAGGTTGAACTCT-T-TACCCTCCTTTATCAGGAATACAATCACAC
AGTGGGCCAAGTGTTGATTTAGCTATTTTTGGTTTACACTTAAGTGGAATTAGTAGTATG
TTAGGAGCTATGAACTTCATAACAACAATATTAAATATGAGAAGTCCAGGTATACGTTTA
CACAAATTAGCTTTATTTGGTTGAGCAGTAATTATAACAGCTGTGTTATTATTATTATCA
TTACCTGTATTAGCCGGTXGGTATTACTATGGTTTTAACAGATAGAAACTTTAATACATC
ATTCTTCGAAGTAGCTGGTGGTGGTGATCCTATCTTATTCCAACATTTATTCT-GATTCT
TCGGG-CAC-CCAGAGGTXTTATATTTTAATTATACCAGGTTTTGGTATAATTAGTACAG
TTATTGCTGCTGGATCAGGAAAA---AATGTATTCGGA-TATTTAGGTATGGTTTATGCC
ATGATGTCTATTGGTGTGTTAGGTTTCTTAGTTTGAAGT-CACCACATGTATACTG-TTG
GTTTAGACGTTGAT-ACAAGAGCATATTTCACAGCTGCTACTTTAATTATTGCTGTTCCT
ACTGGAATTAAAATATTTAGTTGATT-AGCTACATGTTATGGTGGTTCATTACATTTAAC
A---CCTCCTATGTTATTTGCATTAGGTTTTGTAGTTTTATTCACTATTGGAGGAT-T-A
AGTGGTGTAGTTTTAGCTAATGCATCTCTTGATGTAGCATTCCATGAT-ACATATTACGT
TGTAGCTCATTTCCACTACGTATTATCTATGGGAGCTGTATTTGCTTTATTTAGTGGATG
ATATTTATGAATACCTAAATTATTAGGTTTATCTTATGATCAATTTGCAGCTAAAGTTCA
CTTCTGAATCTTGTTTATTGGTGT-T-AATTTAACTTTCTTCCCTCAACATTTCTTAGGT
CTACAATTA-ATGCCTAGAAGAATAAGTGATTATCCTGATGCTTTCTATGGTTGAAACTT
ACTAAGTAGTATAGGTTCAATTATTAGTGTTGTAGCAACATGATACTTCTTAACAATTAT
ATACAAACAATTAACAGAAGGTAAA---GCAGTTTCAAGATATCCTTGATTAACACCTCA
ATTATTCAGTGATACATTCCAAGTGTTATTCACTAGAAAT------AATAGTTCATTAGA
ATGATGTTTAACAAGTCCACCTAAACCTCATGCTTTTGCTAGTTTACCTTTACAATCG--
-------------------------------
>Schizosaccharomyces pombe NC_001326
------------------------------------------------------------
------------------------------------------ATGAACTCTTGGTGGACT
TATGTTAATAGATGGATATTCTCAACTAATGCTAAGGATATTGCCATACTATATTTATTA
TTCGGATTGGTATCTGGGATAATTGGATCTGTATTCTCTTTTATAATTAGAATGGAACTA
TCAGCTCCAGGATCTCAATTCCTTTCTGGAAATGGTCAATTATACAATGTTGCAATCTCA
GCACATGGTATACTTATGATTTTTTTCTTCATTATTCCTGCTTTATTTGGTGCATTTGGT
AATTATTTAGTACCTCTTATGATAGGTGCTCCAGATGTTGC-TTACCCTAGAGTAAATAA
TTTCACATTCTGGTTACTACCTCCTGCTCTAATGCTATTATTAATTTCTGCATTAACAGA
AGAAGGACCTGGTGGTGGTTGGACGGTXA-TATCCACCACTATCAAGTATCACTTCTCAT
AGTGGTCCAGCTATTGATCTAGCTATTTTAAGTTTACAATTAACTGGTATTTCATCAACA
TTAGGATCAGTAAATTTAATAGCGACAATGATTAATATGAGAGCTCCAGGATTAAGTTTA
TATCAAATGCCATTATTTGCATGGGCTATAATGATTACATCAATTCTATTACTGCTTACT
TTACCAGTTTTAGCAGGT-GGATTATTTATGTTATTCTCAGATAGAAATTTAAATACTTC
ATTCTATGCTCCTGAAGGTGGTGGTGACCCTGTACTTTACCAACATTTATTCT-GGTTCT
TTGGT-CAT-CCAGAGGTXTTATATTTTAATTATGCCAGCTTTCGGTGTTGTTAGTCACA
TTATTCCTAGTTTAGCTCATAAA---CCTATTTTCGGT-AAAGAAGGTATGCTTTGGGCT
ATGTTAAGTATTGCTTTATTAGGATTAATGGTATGGTCT-CATCACTTATTCACAG-TTG
GTTTAGATGTTGAT-ACTAGAGCTTATTTCAGTGCTGCAACTATGGTTATTGCAATTCCA
ACAGGTATTAAAATCTTCAGTTGGTT-AGCTACTTTAACAGGTGGTGCAATACAATGGTC
AAGAGTACCTATGTTATATGCTATTGGTTTCTTAATCTTATTCACAATTGGTGGAT-T-A
ACAGGTGTTATATTAAGTAATTCAGTATTAGATATCGCTTTCCATGAT-ACTTATTTCGT
TGTAGCTCACTTCCATTACGTTCTGTCAATGGGTGCATTATTTGGTCTTTGTGGT---GC
ATACTATTGGAGTCCAAAAATGTTTGGATTAATGTACAATGAAACTCTAGCTTCAATCCA
ATTCTGGATTTTATTCATAGGTGT-T-AATATTGTATTCGGTCCTCAACATTTCTTAGGA
TTAAATGGT-ATGCCTAGAAGAATACCAGATTATCCAGAGGCATTTGTGGGATGGAATTT
TGTATCAAGTATTGGTTCAGTAATTTCTATTCTTTCATTATTCCTATTTATGTATGTTAT
GTATGATCAATTTACATCAAATAGA---GTGGTTAAAACAAATCCTTATTTAATCCCTAG
CTATTTTGATGATAATGTAATCTTCGTAAATGAAAAATTAGGGGTAGCTCAATCAATAGA
ATGGTTACTACATTCACCAGTACACGAACACGCATTTAATACATTACCTACAAAAAGTAT
T------------------------------
>Penicillium marneffei NC_005256
------------------ATTGTAGGAAAATTGTCTCCTTTAGAAGGTCCTAGTAGAATA
GAAAGACAATTTTCAACAATTAATGATAATTCTTTTATAAGTTTAAAGAATCCAAGCGAG
TGACAAGAAAGGTGATTTTTATCTTCTAATGCAAAAGATATTGGAACATTATATTTAATG
TTTGCATTATTTTCTGGTTTAATTGGAACAGCTTTTTCTGTACTTATAAGATTAGAATTA
TCTGCACCAGGTGTGCAATATATAGCA---GATAATCAATTATATAATAGTATAATTACA
GCTCATGCTATACTTATGATTTTTTTCATGGTTATGCCTGCTTTAATTGGAGGATTTGGT
AATTTTTTATTACCTTTATTAGTAGGAGGTCCTGATATGGCXATTCCCTAGATTAAATAA
TATAAGTTTCTGATTATTAGTACCTAGTTTGTTACTATTTGTGTTTTCTGCAATAATAGA
AAATGGAGCAGGTACAGGTTGAACTCT-TXTATCCTCCTTTATCTGGAATTCAAAGTCAT
AGTGGTCCTAGTGTAGATTTAGCTATATTTGGATTACATTTAAGTGGTATAAGTAGTATG
TTAGGTGCAATTAATTTTATAACTACTATATTAAATATGAGAAGTCCAGGAATTCGTTTA
CATAAATTAGCTTTATTTGGTTGAGCTGTAATAATAACAGCAGTGTTATTATTATTATCT
TTACCAGTTTTAGCTGGT-GGAATTACAATGGTTTTAACTGATAGAAATTTTAATACATC
TTTCTTTGAAGCAGCTGGTGGTGGTGATCCTATATTATTCCAACATCTTTTCT-GATTCT
TTGGA-CAT-CCAGAGGTXTTATATTTTAATTATACCTGGTTTTGGTATAATTAGTACTG
TTGTTTCAGCAGGATCTAATAAA---AGCGTATTTGGT-TATCTTGGTATGGTTTATGCC
ATGATGTCTATTGGAGTGTTAGGATTCGTAGTTTGAAGTXCATCACATGTATACTG-TTG
GATTAGATGTAGAT-ACAAGAGCTTATTTTACAGCTGCTACTTTAATAATTGCAGTTCCA
ACAGGTATTAAAATATTCTCATGATT-GGCTACATGTTATGGTGGATCATTACATTTAAC
A---CCTCCTATGTTATTTGCTTTAGGTTTTGTTGTTTTATTCACTATTGGAGGATXT-A
AGTGGTGTTGTTTTAGCTAATGCTTCACTTGATATAGCATTCCATGATXACTTATTATGT
TGTTGCTCATTTCCATTATGTGTTATCTATGGGTGCAGTTTTTGCATTATTCAGTGGATG
ATACTTCTGAATACCTAAAATATTAGGTTTATCTTATAATCATTTTGCAGCTAAAGTGCA
TTTCTGAATTATGTTTATAGGGGTXT-AATTTAACATTCTTCCCTCAACATTTCTTAGGT
CTACAAGGT-ATGCCTAGAAGAATTAGTGATTATCCTGATGCATTTTATGGTTGAAATTT
AATAAGTAGTATAGGTTCTATTATTAGTGTTGTAGCTACTTGATACTTCTTAACTATTGT
ATATAAACAATTAACAGAAGGTGAG---GCTGTTTCAAGATATCCTTGATTGACACCTCA
AATGTTTAGCGATACATTCCAAGTATTATTTACAAGAAAT------AATAATTCATTGGA
GTGATGTTTAAATAGTCCTCCTAAACCTCACGCTTTTGTAAGTTTACCTTTACAATCT--
-------------------------------
>Metridium senile NC_000933 
------------------------------------------------------------
------------------------------------------------ATGGATAATAAA
TTTTTAACTCGTTGAGTATTTTCTACTAATCATAAAGATATCGGAACATTATATCTAGTC
TTTGGAATAGGATCTGGTATGATAGGCACAGCTTTAAGTATGTTAATAAGATTGGAATTA
TCTGCCCCTGGTACT------ATGTTAGGGGATGACCATCTTTATAATGTCATAGTAACA
GCGCATGCTTTTATTATGATTTTCTTTTTAGTAATGCCCGTTATGATAGGAGGGTTTGGA
AATTGGTTAGTACCTCTATATATTGGTGCTCCCGATATGGC-TTTCCCTCGATTAAATAA
CATTAGTTTTTGGTTGCTTCCCCCTGCGCTTATATTATTATTAGGTTCTGCCTTTGTTGA
GCAAGGAGTGGGAACAGGGTGGACAGT-C-TATCCTCCTCTATCCGCTATTCAAGCACAC
TCGGGAGGGGCGGTTGACATGGCCATTTTTAGTCTTCATCTAGCGGGTGCTTCTTCTATT
TTAGGGGCAATGAATTTTATAACGACCATCTTTAATATGAGAGCTCCAGGAATGACAATG
GACAGGCTTCCATTATTTGTGTGGTCTATTTTAATTACTGCCTTTTTATTATTGCTCTCC
TTACCTGTTTTAGCAGGA-GCTATTACTATGCTTTTAACAGATAGGAACTTTAATACAAC
TTTCTTTGATCCGGCCGGGGGTGGAGACCCTATTTTATTCCAACATTTATTTT-GGTTTT
TCGGG-CAT-CCGGAAGT-TTATATTTTAATTCTTCCAGGATTTGGTATGGTTTCTCAAA
TTATTCCAACTTTTTCTGCTAAAAATCAAATTTTTGGA-TACTTGGGTATGGTATACGCC
ATGTTATCTATTGGAATATTAGGCTTTATTGTGTGGGCA-CATCACATGTTTACGGXTTG
GAATGGATGTTGAC-ACAAGAGCCTACTTCACTGCAGCTACTATGATTATCGCTGTTCCA
ACTGGAATTAAGGTGTTTAGTTGGTT-GGCCACTATTTATGGTGGAGCCGTTAGACTAGA
T---ACACCTATGCTTTGGGCCATCGGGTTTGTATTCCTCTTTACAATAGGAGGTT-T-A
ACCGGGGTTATCTTAGCTAATAGTTCCTTAGATATTGTATTACATGAC-ACTTATTATGT
AGTAGCTCATTTCCATTATGTCCTATCAATGGGGGCTATTTTTGCCATCTTTGCTGGGTT
CTATTTTTGGTTTGGAAAAATTACTGGCTATTGCTACAATGAGCTCTATGGTAAAATTCA
CTTTTGGATAATGTTTATTGGGGT-T-AATTTAACATTTTTCCCCCAACATTTCTTAGGT
TTAGCTGGA-TTCCCAAGACGATACTCTGACTTTGTTGATGGTTTCGCCGGCTGGAATTT
AGTTAGTTCTTTAGGATCAACAATATCAATTGTGGGTGTCATCTGGTTTGTTTTTATAGT
ATATGATGCCTATGTTCGAGAGATA---AAATTTATTGGT--------------------
-TGGGTAGAGAACACTGGA------GCTAGTTGGTCTTCC---------------TTAGA
GTGGGTCCAACCATCTCCTCCTATGTCTCACACCTATAATGAATTACCTTTCGTTTATGG
TTCTTATTCTGCATTAAGGCCCAGAAACTCT
>Monosiga brevicollis NC_004309
------------------------------------------------------------
------------------------------------------------------ATGAGT
TGATTAACAAGATGAGTTTTTTCTACTAACCATAAAGATATTGGAGTATTATACTTTATC
TTTGGTAGTTTTAGTGGATTTTTAGGGACAGCTATGTCTGTGATTATTAGAATGGAATTA
AGTATTCCTGGTAGTCCCTTTTTAGCTGGAGATTCACACTTATATAATGTTATCGTAACT
GCCCATGCTTTTTTGATGATTTTTTTTTTGGTGATGCCTTTCTTAATGGGAGGGTTTGGT
AATTTCTTTGTTCCTTTAATGATTGGAGCTCCTGATATGAG-TTTCCCTAGAATGAACAA
TATAAGTTTTTGATTATTACCACCATCATTAATTTTATTAGTAGCTTCTTCATTAGTTGA
AGGAGGAGCAGGTACTGGTTGAACGGTXT-TACCCACCATTATCAAGTGTAGAATTCCAT
TCAGGAGGTTCTGTAGATTTAGCTATATTTAGTTTACATTTAGCTGGAGTTTCATCATTA
TTAGGTGCTTCAAATTTTATAACAACAATATTAAATATGAGAGCTCCTGGTATGACAATG
CATAAATTACCCTTATTTGTTTGAGCGGTATTTATTACAGCTATTTTATTATTATTATCA
TTACCTGTATTAGCTGCA-GGAATAACAATGTTATTAACTGATAGAAACTTTAATACTAG
CTTTTTTGATCCTGCTGGAGGAGGAGACCCTATATTATATCAACATTTATTTT-GATTTT
TTGGTXCAC-CCAGAAGT-TTATATTTTAATTATTCCTGGATTTGGAATAGTATCACACA
TTGTATCAACATTCTCTGATAAA---CCAGTATTTGGTXTATTTAGGAATGGTATACGCA
ATGTTATCTATAGGTTTATTAGGATTTATAGTGTGAGCT-CATCACATGTATACTG-TAG
GAATGGATGTTGAC-ACAAGAGCATATTTTACTGCAAGTACAATGATAATAGCAGTACCA
ACTGGAATCAAAATATTTAGTTGATT-AGGTACTATGTATGGAGGAAGTATTAGATTAAA
A---GTACCTATGTATTGAGCTTTAGGATTTATATTCTTATTTACTTTAGGAGGAA-T-T
ACTGGAGTAATGTTAGCTAATGGAGGATTAGATATTGCTTTACATGAT-ACTTACTATGT
TGTAGCACACTTTCATTATGTTTTATCTATGGGAGCAGTATTTGCTTTAATAGGTGGAGT
ATATTATTGAATTGGTAAAGTTACAGGTTATGCTTATCCTGAAACTTGAGGAAAAATACA
TTTTTGATTAATGTTTATTGGAGT-T-AACTTAACTTTCTTCCCTCAACATTTCTTAGGA
TTAGCAGGA-TTCCCAAGAAGATATAATGATTTTCCTGATGCTTACGCTGAATGAAATTT
ATTATCTTCTTTTGGAAGTTTAATTAGTGTTGTAGCTGTAATAGTATTTATGTATGTAAT
TTATAGAACATTAACTGATGGTGTA---GTTGTAGGTAATAACTACTGAAGATCTAAAGA
ATTATTCGAAAAAGAAGGAGATATACCAACTATCCATTCT---------------TTAGA
ATGAGCTGAAACTTCTCCACCACATTTCCACTGTTATAATGAATTACCTTATTTAGTAGC
TTCTAGAACACATACTTCT------------
