# Supplementary material for: Putative cross-kingdom horizontal gene transfer in sponge (Porifera) mitochondria
Source: BMC Evol Biol. 2006 Sep 14;6:71. doi: 10.1186/1471-2148-6-71 (PMC1618405; doi:10.1186/1471-2148-6-71)
Supplement: Additional File 4 — LAGLIDADG protein alignment. Protein sequence alignment (in FASTA format) used to reconstruct the phylogenetic tree present in Figure 5. [file 1471-2148-6-71-S4.fas]

>Tetilla
KIWLKKNFNHTSGLTGSSETVRKNSSLSVHCPQHSRPTIDKEFGYYLAGLIEGDGSIVISKAYLFICFHQKDVSTAYYIKKRLGFGSMVKQKNKKAINLTIGSRGGLLKVVNLVNGKFRTKK-IESLQKNGKIEALPKDTSSVLRNHWLAGFLDADGYFQVRILNREVRLHLKVDQKTKDVLNLLHEAWGGYVGYRENQDTYYYQSTGFRHALKVIRYLDRYHVLS-KWLEYRQWRRVYLLVQQGIHRTAGKKMMENMRQSEH
>YP_203338_Smittium_culisetae
----------KKIINKKYYNKKNLSTISDHVPIHKKPLNDNDFGYYLAGLIEGDGSINKINPYISICFYELDTPLAYYIKKKIGYGTILKIKNKRAINYHLRHKDGIIRLIDLINGKLRTNK-IIDTYIDKTYFKYNIDNSNLKNNYWLAGFTDSDGSFQIKTIK-EIRLSYQIDQKTDHILNQIKELFSGYLGFRSKLNTYYFQTVSFSSAYKVIKYLDNYHLLSSKYLNYLKWRKTYLYIQKREHLTKGTMNSYSNDKFEL
>CAA38286_Schizosaccharomyces_pombe
QLSISAGNLLNKGTSETLRNEITTKKVSIHLPKHLKPANDSQFGHYLAGLIDGDGHFSSKQ-QLIIAFHSLDIQLAYYIKKQIGYGIVRKIKDKNAILFIIANSKGIERVITLINNKFRTTSKYNQII-FSKTITLGLNSNNNLNNHWLAGFSDADASFQIKILNREVRLNYQIDQKKEYLLSLIKDNLGGNIGYRKSQDTYYYGSTSFGSAKKVINYFDNYHLLSSKYISYLKWRKAYLIIQENKHLTSGIKKPHPYRKNIN
>CAA25373_Emericella_nidulans
SAGNILNGTSETLCNEIVVNTENIKSISVHVPKHLKPVSDDQFGHYLAGLIDGDGHFNSKQ-QLVIAFHSLDVSLAYYIKKRLGYGSVKKVKNKNAFILVVTAREGIEKVINLINGKIRTENKFNQIT-FSKKISLKLNLSNNFKNHWLAGFSDADASFQIKILNREVRLNFQIDQKKEYILLLIKEFLGGNIGYRKSQDTYYYGSTSFGSAKNVINYFDYFHLLSSKHVNYLKWRKAYLIIQNKDHLNDGKSTMNRVNDTTI
>AAQ54927_Penicillium_marneffei
SSKSKSDITSETLRNGIVVNSENVKPISNHVSKHLKPLNDEQLGHYLAGLIDGDGYFSKIP-QLVIAFSSPDAFLAYYLKEKLVYANVKKVKNKNVYLLVVSKKEGILKVINLINGKIRLEHRYDQIINKDININFTLNTSNDFSNHWLAGFTDGDGSFQIKIINREIRLNYQIEHRKDLILKKIKTFLGGNIGYRKSQDTYYYGSTSFGSAKNVIQYFDEYHLQSRKYLSYLRWRKVYFLIQNKEHLNKGKSLLNKHEDTTI
>AAN31945_Schizosaccharomyces_octosporus
KSRAFSSSACTSETLSNKITTDNPKLVSEHPKKHVKPMNDTEFGYYLAGLIDGDGHFSKS--GVEIAFHSADHLLAHYIKTRLGHGKISEVKGKNAIVLRF-GLDGTKEVITLINNKFRTHHRFEQIKNFCNNLDLSLDKSENLDNYWLSGFSDADASFQIKILKREVRLNYQVDQKYDYLLKLIQKELGGNIGHRKSQDTYYYGSTSFVNAVKVIKYFDKYHLMSTKLISYLRWRRAYLIIQDRRHLTKGEEIRKTYSLEND
>YP_203340_Smittium_culisetae
IKPFGKILNKEQFAGNQLINVEDIKNISDHMNKHSYPESDNDFGYYLAGLIEGDGYFGKL--ALEIIFNEKDISLAYFIKKKIGYGNIYKIKNKKAYKYYLSHKEGLKKVLDLTNGKFITNNKIDQLIKKFSLNIKPPASFSLLKNYWLAGFSDADSSFCITIAKSSVRLEFKIKQKDPTILKKIFKEFGGNLNIFNTENIYCYNSTNFKVAKNIINYFDNYHLNSSKYREYFRWRKAYRIIQRKEHLTTGIKILKLKKNLRS
>NP_705622_Schizosaccharomyces_japonicus
QIRLLRTCNFVQHELIIRSEMKRLGFKPAKLPKLILPKNDIEFGHYLAGLIDGDGHFSS---RFSICFNIADSHLAYYLQRRLGFGYVYKVKDKNAVNFTVSDRLGIEIVISLINGKFRTESKFKQLTRTIKLSLNKGTSPKDFDNYWLAGFSDADASFQIKLVKREVRLNYQVDQKTDYLLCMIKNLFGGYVGHRGSQNTAYYGSTSYTSADKVVKYFDHYHMLSTKFINYLQWRKVYTLIKTHQHLTKGYYCLLMDSINDL
>AAC72265_Agrocybe_aegerita
MKQSAGNTLKSGTPETIRDNTENLKNISIHVPYTLKPLNDKQFEHYLAGLIDGDGHFSSQQ-QLVIVFSSPDVQLAYYIKSIIGFGNVKQVKDKNAYLYIISNKDGMLKVISLINGKLRTSNKFYQVINKESIEFKMNNNSSDFQNHWVAGFADADASFQITIINKEIRLTFQIDQSDKNILFSIKDLFGGNIGYRDSQNTYYYGSTSFRSAKKVIHLFYIFHLQSSKLINYLKWRKHTY--------------WYKKTPFNE
>YP_025806_Pseudendoclonium_akinetum_atp
VKTSLASEKLIFSKAKDLQKNESQKLISIHAPKAKKPQTKEEFGQFLAGLIDSDGHITKD-GCVNIAFNTNDISVAYYIKSAIGYGKVTREKYSFVVRYSCRPILGLVKIADLIRFKLKHLDKIAQF--KLNCDPTIYTDSDISQNHWLAGFIQGDGCLSLIQQLDETRIVVAISQKAERLLTLIKAHFGGCVRHRKAHATYYYISNSFTNAVKFINYLDKFQLMGNKLTQYWIWRKAYLIVQSKQHLTVKRAPKQKTSANLK
>BAA32336_Flammulina_velutipes
------------VQKPLNTNYPNLPLISEHAPIHKLILNDNDFGYFLAGLIGGDGWFGTK--ESHIIFSENDISLAHYIKKKIGYGHIYKIKNKKAVRYICKNKKGMSIILSLINGKLVSTPKYNQLIKNFNYEILPPSNTLTLDNYWLAGFTQADGCFHISIIKSSVRLEFSIKQKDVIPLNLLYNSIMGNS-YYTKSDISCYKSTGFKTAAILLNYFDKFNLFAGKYVSYLKFRKVYLMITKGKHLEKGIIKIKSITTKGS
>NP_074938_Podospora_anserina
SAGNFSFSTKAQAVTKNTYIKYLELPKISEHAPKHNKFNEEEFGYFLAGLIEGDGWFGKK--ELHIIFSETDTSLAYFIKKRIGHGNVYKIKDKKAVRYICKNKEGLLIILSLINGKFVSNYKYDQLVKDFNINVLPPLNYLSLDNPWLAGFAQADGCFYISVVKSSVRLEFSLKQNDELPLRLLYNSLMGNI-SQYHTGVWCYKSSGYKTAAVLINYFDKYNVFSGKYVDYIKFRKVYIMITEGKHLDKGTKGSSETSTQEV
>AAV80690_Pseudendoclonium_akinetum_atpA
-----------------MLPKIATPTVSIHPPKTLKPQTREEFGYFLAGLIDSDGHISKP-GYVQIDFNVNEINVAYYIKSMIGYGKVTQEEKRFSVRYRCTPIQGLSIISDLIRDKLKHLDKINQL--KLNCNPTVYKDNNLLENHWLAGFIQGDGSLLIFQC--KTTLSLNISQKTGHLLKLIKVEVGGHVGYRKKQNTYYYLSNSFTNAAKFIHYLDKFQLMGNKLTQYWVWREAYLICQNKHHLTDYAKRQVRLIIDSN
>YP_025839_Crinipellis_perniciosa
AGNFSFSTNASAVTKNTYNKFNDLPLISEHLPIHKSNLTDEELGHFLAGLIEGDGWFGNK--ELHIIFSEGDVSLAYLIKKHISYGNVYKIKDKKAVRYICKHKKGLFKILSLINGKLVSKYKYEQLIKIFNILILPPLNSLSLDNYWLAGFTQADGCFHISVVKSSVRLEFSLKQNDSIPLKLLYDTLMGNI-SQYSSGIWCYKSSGFKTAALLINYFDTFNLFANKYVDYLKFRKVYIMITNGKHLEKGTKGSSETSTQEV
>CAC28093_Yarrowia_lipolytica
SETIRNNIDLIIEILLYNKVVKTIKDISVHIPKHNRINNDNDLGYYLAGLMDSNSEIINN--NMIIHFNNDDYSYMYLIKKQIGYGSIIKGN--NCK--LIIKSNGIPKVLNLINNKINNKILFTQ---NLNIDFILNNNLNILNNYWLSGYLDVNSKFDINLNL-NIDFNLYLNDIDNNILNLINSNLKGYI--KDENNNAIYNINSLNIVYKYIMYLRSYHLMSNKYLTYIYWRKTYIRVQNIIWI---NAIKLNKLNNKT
>CAA25371_Emericella_nidulans
YRYISQSVGNHLGLNLNGFFRDYTPKYFHCKFLHSTNNNNLPFAAYLAGLIEGDGTIIVPNPSIQIVFHLKDLPLALMIQKELGFGSLSRKKGVNAYILTINNKEGILFVISLLNGNMRTPK-INSLYKNINIEKKPLNNEPLESNAWLSGFIEADGSFQVRSTLSKFECKLEISQRQQEFLNKIADFFHTEVKLNRSTPEYRVRTTNLQGNNQAKSYFIKYPLFGTKYLDSIDWMKVVDLFNNGEHKTLKWDHLQNFYKLKI
>YP_203335_Smittium_culisetae
TPQFIYCNELIIIKNLLNKNSNQDKRYYIHKENKDIKEFNENFSYYLAGLIEGDGTIIVPKPSIQIVFNSKDLPLALIIQKNLGLGSISKTKGVNAYRLTINNYEGLIKLTKLLNGKFKTVK-IYYFNENFNILPMELNQTPFYSNSWLSGFIDADGHFNVSLNKNSVSCRFELVQAIKDIMIKLAEYKQLKIIYCNSKDQYNINITNLESNLIISNYLLKYPLFSSKFLNFKDYYKVLILIKNKEHKSIQWDHLQNFYNLYK
>YP_025837_Crinipellis_perniciosa
WEGESQSAGKLFDLNHLIILREYTPEIICCNSILINPSNNYKFISYLTGLIEGDGTIIVPKPSIQIVFHLKDLPLALLVQKNLGCGSLIRKKGVNAYIFYINDQKGILNLVNLLNGNMKTPK-INSLYKNLNLCKLPLNTASLSKDAWLSGIIESDGHFSVRTSMTKIECKFELSQRILFLANIAKFLN-VSLKENRPHPQYRVRTTSLETNLRLVNYLNEFPLFGSKYLDYKNWKEIINLFHAFKYSKEKWDHLNKFYNLDY
>NP_074930_Podospora_anserina
CNSSSVSLKKVLRSRSTRSSYNTYGLRNYTNKALIVNGSITQFAYYIAGLIEGDGTIHVPKPSIQIVFHLKDLPLALLIQKELGHGSISRKKGLNAYIYTVNSIEGVMLFINLLNGKMKTNK-IFALHKGTYIEKKGFNTETILSNAWLSGFIESDGHFSLRSTESKIECKFELSQKQFFLEEIAISLY-SVVKMDSKNPQYRIRTTNLKANLAVVDYLTKYPLFGTKLLDFNDWAKVVGVAAVPFKHKEYWDHLQNFYKLNN
>YP_203294_Rhizopus_oryzae
PELICCSILPVSQLKINKVNKDSRFFDESDLNLTKYNLINSKFNSYFTGLIEGDGTIIVPKPSVQIVFHLKDLPLALIIQKQLKNGSLSRKKGVNAYILTINNYEGLLLVATLLNGNMRTPK-IKALNNNLNMVNKPLDTSPLDSNAWLSGFIEADGHFSVRTTTTRVECRFELSQSQLSFMNNLAEFLFTSVKEDKPKPEYKVRTTSLKGNLVLENYLNLFPLFGSKYLDYKDWIKVLDYFKQGGF-KNDIWDHLQNFYNLD
>NP_705623_Schizosaccharomyces_japonicus
VGNYLINRKLIGTSETTRNKITEKVKKISIHVPQHIKPNDKELGNYLAGLIDSSDALFNN-LQLFIIFNLSDIRLVYNIKTRIGYGKIMRKK--DEILLLITKPKGIEKVINLINNKFRSVNVFNQINMLNKNIKLQTNVSLDLNNFWLTGLAERTIQFNQSS----QLLNCQMYHKKNYFLSLIKNWFGGNIKFIPHKNIYCYNSINYSSARKILKYFDHYPLMSDRYIEYLKFRKKYIEI-----------------NQIY
>YP_025853_Crinipellis_perniciosa_nad5
QTNYTFFSSFISAPLSTTAAQPAHPAEGSLKPKGGAESFNPNFRSYLAGLLEGDGCIWIPVPIITFSFNAKDLPLAMIIQQKLATGHIYKIKGKNAYTYRISNIVNLIKFIDIINGFMRTPK-IYNLNKGYSINKYPLDNSPIDSNAWLAGFIDSDGHFSVRVSTDRIACSLEICQRQFNILSIIGELLLCKVKTNSKNPQYRIRTTSLNGNLVLMGYLQKYPLFSSKYLDYKDWNLVLTYFVNKEHN--EWDHLQNFYNLHN
>NP_074931_Podospora_anserina
LVIYSILVNFLCFYNFSYSWSKKSNSSLRHYSDNKNKNQNKLIYWYLAGLIEGDGHLSVPKAKIEIIFALKDTPSAEFLKKIFG-GNIFRIPEKNCVKWSIQDKKSVTFIVNCINGKFRTPK-YDTLCKGDNIQILPLDTSPLDSNPWLAGFIDADGSFSIKGFSNYLGFQLYLAQ-SEGLMQIISNFF-KSKLDIRGFKQFVVNTSSKESNLILVDYLTTYPLISSKYLDFKCWEKCLKMYIDKLHRDPANWSHLENSIYAK
>NP_074927_Podospora_anserina
--------------------KIKALLGFNRYFSRSLNNDDCKFKSYLAGLYEGDGHIWIQKPRFCITFGMKNEPLAKKLLELIGSGFIRYKLQDNACVLVVSPVIGLKKIVNLINGELRTPK-IHQLYANANIYKLPLKVSSLSKDSWLSGFIDSDGSFSVLHTKGKIACRLRIEQRYEPVLTSIANFLNCSLLQKSTGNYYTLAASSQNSLKIIVDYLEKYPLYSSKFLDYRDWKEVVELILVNKHYTEGYFNWDHLNYLNL
>YP_025762_Pseudendoclonium_akinetum
------------------MSISIHKPRALKHTLSKNLNRIQDFGFFLSGIIDGDGHFSAIP-QLVICFHEKDISVAYFLKKQIQYGTVSKVKNKKAIKFVVSHFLGLKKICRLVHNKLQHHTKIEQYRTDCNSCKTEKKSFVLTENSWFAGFFLSDGSFQIKILH-------------------------------------------------------------------------------------KIRLVIQVDQKDS
>NP_150341_Rhizophydium_sp._136
-------------NTNYILKLKELKDLKYRMFTKYRLRDSNNLGSYLAGLIEGDGSLIVP-ALIRICFNIKDKPLAELLIEKIGYGKLIYPKEGNYLLLEFNTFAGLYKVTSLINGYFRTPK-YEA--IQNPLIKKDKDYSPITSNAWLAGMIDVDGNFNVIIAPNRIQAQFRLE-YYVDIMSVIATYLNVYNRLNDSITQYFFIAGSKSSQNLIIKYLNEYPLLSSKYLDYLDWCKIIDLNNNKSMK-KERTIFTWIHLKNI
>YP_052717_Candida_stellata
LNIIKTRIKNKNSHLNMKEVNYNFNYNSLPKNIIIKNIKDIDLGYYIAGLIEGNGNIEKE--EIIINFNIKDIQNLYKLKKLIGYGKILKNS--SIVKLYFNSKESRLRIYKLINGKLLGPFKHQQL--IPIKPIMDKKKFNIYNNAWLTGFADANSQFKVYLTKSEIKLVLIINQKNDYLLQIIKEQIGGNIYNGGRPGVFNYNSTSLKVSHNIIKYFDIYPLHNSKYIQYLKWRKVYNMIINKKHN---IKSIKKFLDLIN
>AAQ54925_Penicillium_marneffei
----------------KEKDLRGSIRYYSNNLKYSDINKNSKIKGYLAGLFEGDGHIWIQKPRFCITFSMKNEPLAKKLLELIGSGFIRYKLQDNACVLVVSPVIGLKKIVDLLNGELRTPK-IHQLHSNTNIVKFPLKDNSLFEDGWLSGFIDSDGSFSVQYTKGKISCRLRIEQRYFKVLTNISNFLNCSLLQKSTGNYYNLTASSKLSLNLTINYLEKYPLFSSKYLDYKDWKKIVLLILDDKHYTQGYFNWDHLNSLSL
>AAM96641_Chaetosphaeridium_globosum
---MGKIQKIVLEAKGLSAGNQKFFLISDHAPKHRKPKSQTEFAYFLAGLLEGAGCFTEN--RLEIKFQKSNLSNAFFVKKMIGFGQVQN------NKYILYHKIGLRKVITLLNGKMSTDS--------------------LLSNHYLAGFTDATGYFYIRITTSILEYNLKFTSKNLTIIKKIQQVFGGSICAKNDTPANRIYEYSSNEAYRIINYFDRFHCNSSKLVGFFKWRKVYRILQRNEHLTKGKVLRIKRMEYND
>NP_074946_Podospora_anserina_nad5
QRCFHKTTNILGSAVQAKACTSHFIACAHISDIQIRKYSNSPFAPYLAGLIEGDGHIAVHDPKIIIAFNINDKPLAEKLSTVLAVGKVIDRASTGHVLLQILAKEEVLKIINLINGHMRTPK-IEALHRNSSIPLLGIDSSPLESNSWLSGFTDADGCFGITVYDNTSVTSIEVKQNEQDGRSTSFFFIMSNLTEDKVFYAFAAVAHNSRSHEILRNYFDNYPLYSSKHLAYKDWCLVQVL----SLSKNIFDFSHLNSLQFK
>NP_803526_Monoblepharella_sp._JEL15
DNQQVTHILYYMWNLNDYMPEFISPSSLLLSLPVMLPNPFPSFAHWLAGLIEGDGTIVVPKPSVQIVFDARDYPLTAMLCKVLGNGSIARKKGSKAYIYTINNLDGLLLLITLINGKMRGPK-QDQLVKELQLQTLASDTSPLNSNAWLTGFIDADGTFQVRTSLQRLAVSFELNQIQLPLMEMIAQFLNVNVETNRENPEYRIRTSSLSTNRTIRNYLLQYPLNSSKFLNFNDWNTIFGYFEAGTHW--KTTFNWDHFQRWN
>CAE54603_Candida_parapsilosis
IQSASETTREISFNFSKFNTYFNILNNNNELLYNNLNSIPDDLLIWLIGFIEGDGAIQSYSTKIKFVLTQKESNVLYFIQKFLGIGHVKYNNNNGFYRLIVEKHSHLLLLTYLFNGNLVLTHRINQLSLNKNIKLINKSANISLQDPWLSGFTDAEGCFNVSITNNVIKLKYILDQKDENILNIIKDLFDGKVTYRSDTGVYRYTITGYKSINKVISYFNKYPLYTKKALSYKYFNIIYNKVINKEHLTEGSNIIKTGKAGKI
>CAG25599_Kluyveromyces_thermotolerans
IFFLVMPALIGGFGNQKRYESNNNNNQVMENKEYNLKLNYDKLGPYLAGLIEGDGTITVQNPLIVVVFKLEDLELANYLCNLTKCGKVYKKINRNYVLWTIHDLKGVYTLLNIINGYMRTPK-YEANSTMDNIKIKPLDTSDIGSNAWLAGMTDADGNFSINLMNSYCLLRYHQNSNYFYIMSAIATYFNVLNNTYKTYYSYKVMVANTYKNIKVMEYFNKYSLLSSKHLDFLDWSKLVILINNETNGSEMWSHLKNTYLENK
>NP_009308_Saccharomyces_cerevisiae
FNVLVMPALIGGFGNQKRYESNNNNNQVMENKEYNLKLNYDKLGPYLAGLIEGDGTITVQNPLIVVVFKLEDLELANYLCNLTKCGKVYKKINRNYVLWTIHDLKGVYTLLNIINGYMRTPK-YEANSTMDNIKIKPLDTSDIGSNAWLAGMTDADGNFSINLMNSYCLLRYQKNSNYFYIMSAIATYFNVLNNTYKTYYSYKVMVANTYKNIKVMEYFNKYSLLSSKHLDFLDWSKLVILINNETNGSEMWSHLKNTYLENK
>S63642_Allomyces_macrogynus
KPAGNILSASDGQSNEDDITDTIKYSSSETTCATFYDNDFDQFGHWLAGLIDGDGSMYVSSPEIEITLHEEDVKTLHKIQYILGVGSVSKRENTKTYRFRVRDKAGCILIISLINGKLLTPGKHDQLIKGALDIVPITDNTFSIDNAWFSGFFDAEGYISVRNK---YTLTLSVSQKHKDILEQICTGFGGNIYYDKSWDGYYAITKRAESHHILLDYFAKFPLLTVKYVDIITFKQLLHYVELGYHLSIDHLFTLFRNRKKV
>YP_025838_Crinipellis_perniciosa
KYLDYMLKLGYLRNYTSTSETLREASFNFSNFYKYYKFIDSKWLEWFIGFVEGDGSIFTYK-RISFIITQNESRILYHIKETLGFGIVKYDEGVKSFRFIVSDLPSLTILAHLFNGNLFLKHRIEQLNKIPINLSSIEPVKISLNDGWLSGFTDAEGCFNVHITKRNTKLRFILDQNDKYALEILRDLLKGFVSQRSEKNSYRYTSNSLKGFPIIVNYFNLFTLKTIKKEAFQKWTDIYSMMINKEHLNEGAKSVNDKSTLNE
>NP_074926_Podospora_anserina
-----------------KNKIQSFTTLVSSKDKNNLNSLRDKLGPYLAGLVEADGSFAVHDPKLIIVFSLSDKPLAEKLTSITQVGKIYNRESQGCVLWSIQNSEDVLKIIHIINGYMRTPK-IEALHRNTDIKPLDLDLSPIDSNSWLAGFTDGDGNFSITLTDKTSKVQFRIELRSINQGGISYFEILDNLQKDKIFYSFMVISHNSESHTKVIDYFNRYPLYSSKYLAYKDWKYVVEQI---KPLTEKEFDFSHLDILDS
>NP_150357_Rhizophydium_sp._136_nad5
EVLKNYTQLNTKSSSETTRDLTFDFKEYYKNNSQHINNIDNRFLEWFIGFVEGDGSFVISKVYFDLTQDLVDIDLLHHIRTKLGFGKILYRTDRNVGVYYITGKENFIKILSLFNGNLVSTYKKEQFNKNMSIPYKNSSISPSLNSAWLSGFIDAEGCFISRLKVCQVLTDFSITQKHKEILERIRNIINKNIRFDPSWEGYEFYLSDKKKLKILIHYLSLYPLKTIKRIQFQNWSKIHELALNKTHLTEGINKKLNQNKKIK
>YP_203339_Smittium_culisetae
GQTLNSSETTRETTLLILNNNNFINNNLFLNNQSNKKKKIYKDLEWLIGFTEGDGSFIKSKNRLYFVLTQKEIKILYYIKSLLGFGKVYIYNG--IGRYVVTKKEHIDILKKLFFNNLVLNKCKERF--EQIENNSIESSLLTLNNGWLSGFIDAEGCFNVNITKNRVRLRFMIDQKDEEVLKKIQILLGGRVSKRSKTTTERLTLDTFISFPKLIDYLEKYPLKTKKRITFFKWRKIYLLCKEKKHLTKGFNKIKKFKKLKI
>YP_313631_Epidermophyton_floccosum_nad5
LGKGQSARNFMGQIKGDLSIQHKGSSETTCEIDNNNIYLKNEFKYWFIGFTEGDGLFSVYKLEFKITQSSNDAQILFYIKKELGFGSVMLDKINKTHQFRVRKKESILKLIEIFNGNILTKHKNIQFANNKNIIYKKNIIDINLNNSWLAGFTDSQGCFTVSTIKKQVTVRYILSQKGEDLLNKIALLLNGKVHYIKYYNGYNM-VVNLTKLNNILNYLKLHKLKTKKLISYNNWLKVYILVKNKQHLISG-KINVLKKKINK
>AAW67497_Fusarium_oxysporum_nd5
SSVYLVDFGKIQEEGQSAGNSSKTAIGGSSETTCEAIKLNDKFKWWFIGFSEGDGSFIVNNLEFKVTQSSVDAQILFYIKKELGFGSASVDKTNKTHHYRVRDKNNIFKLIQIFNGNIVTKHKLSQFKLKTNIQCVENKHVFTLNNAWLSGFTDAEGCFTSSTSVTITTVRYVISQKDDEFSQDLADKINGYVTHVKSYNGNNT-VVNFSKLNKILQYLNIYPLKTKKYISYKRWLKIYELVKNKKHLTEG-VTIKSLSKLIN
>CAC28109_Yarrowia_lipolytica_nd5
VGNCTYLLKFTNTNLIKNIGASETTCETLLTNNLTNNIIDDKFKHWLIGFTEGDGSFIVSNCEFKLTQSSIDSQVLYKIKNELGLGHVAVDKNNSTHHLRIRDKVGNKKIIDIFNGNLHTEAKIKQFKYGINIEYIENNKPVTLNNGWLSGFTDAEGCFNAYISKESVQIRYILSQKGDILMDNIANLLGGSVSHLKAYNGYNM-TVNLTKLKPIIEYFNEYTLLTKKTISYNIWLKMYYITINKEHITID-KEELTKANKIK
>CAC28096_Yarrowia_lipolytica
MPALVGGFGKIRFKSVINLTEKNTIDSELNNKLNENQINYNNLGPYLTGLIEGNGTISVSKPSISIVFNKKDKPLCKYLINLTKCGIINKEKG-NYFIWQINKLSEFYIILSLTNGYYRTPKYRAIHTHIKIIKALPLDSSNIESNSWLAGFTDADGNFSLAIDSRAYREINYNNYVYPRDYFEIMSKIGARSKEIKTYHSYIIMTNSIIKNTNVIKYFDKFPLLSSKFLDYSNWKYMDQYI---QCKNWGTWKHLVNSYLEH
>YP_203353_Mortierella_verticillata
EITNLLVIPIIGLSNSTNSFNFKNFYSMYTKLYPNKSLPSNNFLEWFIGFTEGDGSFTITKLQFVISQNSLDVQVLYYIKEQLGFGTVIQQSKDKTHRYIVQDIKNISLICSLFNGNMVFLTRNTRFLIIDIIEPISTTIIPTLNDYWLSGFTDAEGCFSLSLLSNGYRLRFLLCQKNKPILDHICSLFGGNVFKHSSPNNWEYIINGVKNCNSILPYFDKYVLFSKKKESYKLWKELRLQLIKGDHLNN-MKELANEINNVK
>YP_203337_Smittium_culisetae
------------------------VGTSETIRLLSFNNNSNKFNEWLAGLIDGDGCFLLSKASLEITMDIRDEHCLNMIKNRYE-GSIKLRSNVNALRYRLHHKLGLLKIINDVNGLIRNPVRMIQLNKNHYNINFLFPSKLTYNNGWLVGFFDADGSITINKT--NLQLAISISQKTTQILEPLIELYGGYIYIDRKNESFKWYITDKKSILNLIEYFKKYPSRSGKKNRLHLIPKFYELDLKAYKASSWKIFLNKWSNFEL
>BAA25070_Chlorella_vulgaris
------------------MTQQSTQTEKIRGSSETLRNESCFDWHWLAGLIDADGGFYISRVSCEITMHEKEVQTLFFIKKHLG-GSVSQRRGKRAYRWRLHQREPLRRLLKGLNGCFHTTRVANQFQQEIYTIIPLKKSPLTLDTGWFSGFFSGDGSFSINTTN-TFQPAIAISQAEKQILDEIASVVGGQVYADKSWNGWW-WSDM-RSVLGVLDYFQKFSLRNPKQARLKSMIRFLGYL----ERGQKRLHHFVRVFQKK
>NP_150342_Rhizophydium_sp._136
--------------------------YINKRSIRSINSNQFVFYDYLAGLWEGDGHLWIPKPQVDITFGEKEYPLVLKLKSLIG-DTIRHKKNNNAYVLTLSSFGDLDRFIKLVNGRLRTPK-IIKFLIESLTCISEPFDTNLLSNSWLAGFIDANGSFDIRINP--TRVRFRLEQ------------------------KEFLNKSYEPIMKQISQEFNLN-----------------------------LSLSKHNFKSYF
>AAC49237_Allomyces_macrogynus
GNDDISSSETTCKTPFNFSAFYNIFNVMYPLRKGDSNYPSSSRLEWFIGFAEGDGAILAFSDRLRFVLTQKEGAILYQIQRVLGFGNVVFAEDSKCYRYIVDSYSDILILFFLFHGNLVLSHRISQLKVPLPTSFNSTPILPSLRDAWVSGFTDAEGCFTVSILARRVVVKFLLDQKNASVLMHIRDLFGGSVALRKTTGVYRYTANSFLSTTPIINYFTAFPLKTKKAISYNKWLEIVKMVKNGDHLTSGSLTGGDGSSSGE
>CAA28766_Neurospora_crassa_nd5
LSLGPLRFSLFGKIQDQGQFAGNSIRSSSEITSEAFMLKESWFKWWFIGFVEGDGSFIINKLEFRITQSSPDAQILFMIKKELGFGVVRKDSVRNTRCYRVRDKNNLIKLISIFNGNIFLDTRKEQFKLKENIPRIDSSFRPNLDNAWLSGFTDAEGCFTCSVYDNLVRLRYILSQKGNSCMKYLAEILGGKKHLLKSYEGYNV-TVNTTKLSPIVQYFNLYPLKTKKYITYFNWIKIYKLVIDKKHNDEN-KNNINKSDYNK
>NP_818779_Candida_glabrata
KRYINNNKLYIMNMKRYMSLYNKDKLYIMNMKRDMSLYNKDKLGPYLSGLIEGNGTIWVP-PLINIIFHIMNKPLADYLCNMLNIGKVYDRSNKGYCIWQLTKIEDLYIFINLINGYLRTPK-YETLININYIKYKSIDNSLLMNNGWLSGFSDMNSNFIMMMNKKMIKLNYNLEINNIANLFNNNLLIKNMKLNYKTYYYNISINNNMNNLLLVNNYYMKYPLLSIKYLNYMNWSNLLLNIHINSIN-YNNWKHLNNNYYMK
>CAA60777_Peperomia_polybotrya
FLVKPRSSKNGVSKTQSAGNQRHQSSLVGTSETTCTTTYPSSFCEWLAGILDGDGSIQVSNTFLEITMGLEDLRLLRYIQHMLG-GSIKMRSGAKAYRYRLHNQLGMIKLINCINGNIRHSARLLQLHRQVLDNPLILPNTLSAQSNWFAGFFDAEGTIGIAMKHRLPQLSIRVNNQLLQDVESYKVVFGGNIYFSSSQNGYQWSVQSRKDVIMMRHYFKSSTFRSHKSRRFFLISEFYS-YLKAFQPSNHLAFLDKWNKLMI
>CAA11315_Clerodendrum_trichotomum
SGFLPRSSQNGVSKTQSAGNQRHKSSLVGTSETTRATTYPKSFCEWLAGIIDGDGSIQVSKTSLEITMGLEDLPLLRYIQHMLG-GSIKMRAGAKAYRYRLHNHLGMIKLMNCINGHIRHSARLLQLHRQVLEIPVILPIPLDAQSNWFAGFFDADGTITIAMKHGLPQLSIRVTNKLLQDVESYKVVFGGSLYFDSSQNGYQWSIQSRKDVIMMLDYFKSNTFRSHKSRRFFLIEEYYS-YLKAFKPSHHLAFLDKWNKLMI
>YP_203295_Rhizopus_oryzae
LFNKSRSSQNIVIETQSAGNQRHESSLVGTSETTRVAPYSKLFCEWLAGLIDGDGSLQVSKTSLEIIMGLENLRCLRYIQDKLG-GSIKMRSGAKAYRYRLHNKQGMINLINCINGYIRHTSRLQQLHRQQLEISVIYPIKLDKKSNWFAGFFDADGTITMSMKNNCPQLSIRVVNKLLQDVQYYKDVFGGNVYFDSAQNGYQWSVQSREDVLNMLQYFKTHTSRSHKSQRLFLIKDYFT-RLEAFKASHYLDFINRWNKLKI
>NP_009311_Saccharomyces_cerevisiae
DIKNLYESIMNNYINILNKYTININKDNINKLKFLDNYTEEEKGYYLSGLFEGDGNIYTR--CFSITFSLEDVLLANYLCTYFKIGHITAKYELTAVKWNIMKKKEQEVFMNYINGKLLTYKRYDQYFKRLNIKLLKPKEFDLTLNPWLTGFNDADGYFYTGFQKHWLKFHLELSQKDSYILDIIKKYFKGGIDYKSGATAYIYKAQSSKAMKPFIEYFNNYQPLTRRYKQYLLLNIAYLLKLNKLHMLMKIIINKTHYNNIE
>YP_313626_Epidermophyton_floccosum
DNLSLYNKQSVSETTRETSFNFSAFHIYFNTLFKNKKLINDQWLTWFIGFTEGNGAIQTYDKRIRFVLTQKESKILYEVQYKFNIGIVKHGKNNDFYRWIVDNPSHILLLAFLFNGNLAQKHRIEQLTKNDTIKLINNPVTITLQDGWLSGFTDAEGCFNVSITANIIKMRYILNQKDSMILKKINKLFGGKVTLRSKTSVYRYTVTGFKLLNDIITYFKIFPLQTKKAISFEKWLYIHNQVYEKLHLTEGLNNSVLNKTGKA
>NP_074933_Podospora_anserina
LKIYDNSQVTNALSTQVGTSETIRLLNKRSVHNLSNNDKDLKFKEWLAGLIDGDGCFQLSKASLEITMDIRDERALQAVKNIYG-GSIKLRSGVSALRYRLHSKKKLVDLIYDVNGLIRNPVRLIQLNYVNYDIALKYPEKLTLDNGWFSGFFDADGTVTIKST--DWQLSISASQKTSELLTPLVELFGGYVYIDRGQGSFKWYVTKKEDILNLIEYFKKYPSRSAKNNRLHLIPKIYEFKGMKAHIAKSWNILINKWKNYE
>AAV80697_Pseudendoclonium_akinetum_psaB
QPPPLDSSETTCKAPFYKKSNFDFSLYFQTFQPQHIKTQNAKFLEWFIGFTEGDDCFQIFSNRCSFIINQKDIALLHKIRTLLGFGEVMIQKGQKYGRYSVQSQKGCLRLAILFNGNLVLEKTNLRFHSKQIQIQSHNIAEVGLNNSWLSGFIDAEGCFYARIRKRQLIRKFSLNQKELTLTKINKNTGRQTITNLKNLDYYKIEIHRIESTQILLDYLDNYPCLGQKRLLIQIYRQLNNSVKRKEHLTRVGRCSRRIIQNQP
>CAA11340_Veronica_catenata
FLVKPRSSQNGVSKTQSAGNQRHKSSLVGTSETTRATTYPKSFCEWLAGIIDGDGTIQVSKTSLEITMGLEDLPLLRYIQHMLG-GSMKMRSGAKAYRYRLHNKLGMIKLMNCINGHVRHSARLLQLHRQVHDIPIILPIRLDAQSNWFAGFFDADGTIWIAMKHQLPQLSIRVTNKHLEDLESYKVVFGGNIYFDSSHNGYQWSVQSRKDVIMMLDYFKSSTFRSPKSRRFFLIEEYYS-YLQAFQPSHHLAFLDKWNKLMI
>AAQ54928_Penicillium_marneffei
YFLRNKIQSVSETTCETSFNFSLFRTYYYKLFNSNSEHLSDNWLIWLIGFVEGDGAIQTYDKRVRFVLTQKESAILYFIHNKLNIGVVKHGKNNDFYRLIVDNPSQILLLAFLFNGNLVMDHRIKQLSLDNTITFINIPVLITLQDAWLSGFTDAEGCFNVSITFNVIKMRFILDQKDSIILTKIRDLFNGKVNSRSGTGVFRYTVTGFKSINNIKNYFERFSLYTKKADSFKKWCIIHDMIINKIDLTEGNSITNKTGASNP
>YP_052718_Candida_stellata
PQVIKNQINLFSVQNKLKNKSTSETTRVTNNWKKEIWESEKWFNQWLSGLIDGDGCLLISKLSCEITMNINDIKALKFIQNKIG-GNIKLRSGVKALRWRMNNHKGMIDLINRINGNIRHTTRLKQLYKDKLNIPVLTPNKLDKNNAWFIGFFDADGSISLNLK--TTQIYISITNKLLIDIIEYKNIFGGNIYYDKSQNGYKWQISAKKDILNIYEILKY--SKSYK--------NKRILIKKFYILKFKNAWLRFESQWKI
>NP_009316_Saccharomyces_cerevisiae_cytb
TSETTRTTKNKFNYLLNIFNMKKMNQIITKRHYSIYKDSNIRFNQWLAGLIDGDGYFCITKASCEITVELKDEKMLRQIQDKFG-GSVKLRSGVKAIRYRLQNKEGMIKLINAVNGNIRNSKRLVQFNKILLNIDFKEPIKLTKDNAWFMGFFDADGTINYYYLKIRPQLTISVTNKYLHDVEYYREVFGGNIYFDKAKNGYKWSINNKELHNIFYTYNKSCPSKSNKGKRLF----LID-YYDLLAFKYKAWLKFNEKWNNN
>NP_009307_Saccharomyces_cerevisiae
KMFMSYNNQQDKMMNNTMLKKDNIKRSSETTRKMLNNSMNKKFNQWLAGLIDGDGYFGIVSVSLEITVALEDEMALKEIQNKFG-GSIKLRSGVKAIRYRLTNKTGMIKLINAVNGNIRNTKRLVQFNKILLGIDFIYPIKLTKDNSWFVGFFDADGTINYSFKNNHPQLTISVTNKYLQDVQEYKNILGGNIYFDKSQNGYKWSIQSKDMVLNFIDYIKMNPSRTTKMNK--LYLSKEFNLKELKAYNYKAWLNFENKWKNK
>AAV80683_Pseudendoclonium_akinetum_psaA
---MNNYLGSSETLREIILTQFHFKEYIEKGTPQHKPLTNTVFLEWFIGFFEAEGSFLVWPNRFGIDITQKDPGLIYKIRTRLGFGKVVDKKGSSTLRFYVNKRIDLERLILLFNGNLITEKKRNQFANTTYYVLPIKQKFFFLNNAWLSGFLEGDGGFWVSDKRLQLRMKFYITQKEEKFLQEMFKITSIGTLTNGSSDYNRLETSKLESHFLVLKYLEQYPFLGKRAIQLRRWSRLVKYRSQPYALTLKFIRLIKQTKPAD
>NP_803527_Monoblepharella_sp._JEL15
PVSNKVGMEMQPAGNQRRFYTIRKNSLVGTPETTRVATLSPSFCEWLAGVIDGDGFLYVNKVGLEITMDRYDEPCLTTIKTKFG-GSIKLRSGSNSYRYRTQSHIVMLNLTNAINGHIRNSVRIPQLKANQLHIHFKDPIPLTRNSSWFAGFFDADGTITYSMKLMMPQLSIRVVNKAKKDVQFFQDAFGGSLFYDKGQNGWHWSVQSRDDILSMVDYFKIHQPRSHKFKRILLVHYFIL-DEAYEVNPYNNFERKWAYGEKE
>YP_052719_Candida_stellata
HPSDIVGLYKKENNISFIKSNINLDSFYLEYNKYYNKKPSSEFLEWFIGFFEGNGEFINYKKRVSLCIFQKEKEILFFIKQNLSMGNIQYYSKKNIYQLIISKQTDLIILANLFNGNITLPIKLLKFQILSIINFISHCRLPSLNDYWLSGLTDANGYFSIYFFNDKYSIQYLISQK--YDINKIILEYNEINYVNSHKNNYELKINDIHNCNLISLYFDNFPLFSKKLENYNKWKYILNQIEKKNHLDS-DPRGPGGNIPRS
>YP_203336_Smittium_culisetae
-------------------YNNLFLFKSEFQKIKKSNAPDDKFLYWLIGFTEGDGCFSINHLSFILIQGIDNIELLKTIQTTLNMGNLIKQGP-RVYRLIIQKREDLRLLILLFNGNLILPSRKVQFNLYTIIPYLLSNNLPSLNNTWLLGFTEAEGCFTISLLNNAFRTRYILSQKGNPILSYLILLFKGKVEGHSKKDNYSYIISGLDNVQFIYPYFDKYVFMGIKGLSYLAFKQLNERIKNGEHLNELVILSHNINRKSK
>NP_150344_Rhizophydium_sp._136
------------NSPFILFNKKRIELLNSNEHNLKVEPLSDNFLYWLIGFTEGDGSFVVNHLSFILIQGELNKNILYKIKKILGFGRVIKQGP-RVYRFICGKHSEIELIILLFNGNIVLPSRKIQFHKPIKYISILVHIGPSLNNTWILGFTEAEGCFTISFLSNAFRTRFILTQKYNPILSKCIEVFDGKIEGHSAKEVYNYIVSGLKNIEIIYPYFDKYLFKGVKLDSYKKFKILNNLIKKKVHLNNMSNEINSYSRKIK
>CAE54602_Candida_parapsilosis
IYGFIYLFNDNNVIIKNQNFNFEEFYFEYKKYYPNRKLPTVDFLQWFIGFFEGDGSFILGKIIIKIIQSNKDRNVLEYIQSNLGMGNICIHSKNKTLAWSITNFKHKYLISLIFNGNLVLPMRLFVFIKMKIINIKEYVILPTLEDYWLSGFTDAEGCFTASIINNAYRVRYILSQKNKYVLEHILSEFKGQVYPHSNNNNWEIRINGYKNCIKLFFYFDKYPLKTIKSESFIAFKKVLQSINNKEHLDK-TINKSKNTKVLK
>CAG25601_Kluyveromyces_thermotolerans
LINKSLRTLSTIFYSTTSSADGYDNNKYKDIPHRFAGEGDIKFNQWLAGLIDGDGYLGTSKSSCEITLALEDEKALRQIQNKFG-GSIKLRVGVKAIRYRLHNKEGMIKLINAINGNIRNSKRLVQLYQDLLNIKPINPIKLTNNNAWFTGFFDADGTINYSFKNGCPQLTISVTNKYSHDVEYYSEVFGGNIYFDKAKNGYKWSIQSKLNVLFINDYIKLYPSRTTKHNRLLLCKTFYE-LAYNSPHNLNFEKKWNNKCTPT
>NP_074934_Podospora_anserina
LEKGYFLMKNLKYSTLASDYSENSLANTRNKNNSPFKEKEDRFNEWLAGIIDGDGCFQVSKASLEIVTQLRDKRILYLIKQKYG-GAVKLHAGDNYLRYRLHHKAGLLSLINGINGLIRNPIRILQLGKNLYDIKLKDTQPLTYYNGWLSGFFDTDGSIYLNEK--SGQIFITASQKNRFILDALVELYGGTIYAMVKQDAFKWTCYKKKEILSVNDYFKVNPCRSEKLTRLTMANRFYELDGKAWKHYLDKDAPSSFSDDGE
>NP_074952_Podospora_anserina
KNIFFKSTYRMYSTLFTDKELAVMGLSSLHPYATTSEDEIKNFYAWFAGFTDAEGYFYIAIFRFQINLHKDDMHVLYFIQKNLGFGEVRSYNN--YSSFTVTRLKDVKKLIVIFSQYPLQGSKLYTNSLNKLRSDYTSLKEINITPYWLLGFIEGEGCFSINKG--SYRLDFSLTQALELPNAGGNALGIIIKYSNINHQVRIETTRIPYITNILIPFLENLTWHSKKQLDFQDWKIILMLKEKGHHFTLDDIGNIIISFEIL
>NP_074937_Podospora_anserina
-----MMGTAAEAKNDDFISDLSFIKFNKLYSKKFNTTLDPNWLGWFVGFSEGDGYLGINE-RPVFVLTEKESKILHEIRDILQFGYVKDF--GKFSRFIVRDQANIILLFYLFNGNLHIKHKINQLIRNNLLNVITKPVKLSFNNSWLSGFVDAEGCFNVYVSKTSISLRFIVDQQGLSLFNDLRDLLDGSIYAR-KNENYRFAITNLNKLRLVIEYFNVYMLRTKKTISIWKMTSILQ-------------------LCFK
>AAL77525_Haematococcus_lacustris_rrnL
---------------------------------------MQLTDKWVVGFVDGDGCFKII-YCFVVSQDKRSVNVLYALKKKFGCGSVNKVGK-NMREYRVSSKKDLIEIILFFEKNPLQTE-LKDFQIEDLTDKKLLLPGKTICRDWLTGFIDAEANFHVSMVKNQFVIGLHLKEEQNWMRSFTNSNYGGTVYEKKKKNGSNYQISSLTGFLEIIKNTNRCLLKTSKRIDFLKFKQIIRIIQQKRHLTN-LIIKKIQQKLVV
>AAU07878_Ophiostoma_ulmi
KYSLNVLISKLYYSTSVNNFNFVSFTSKFIEHLPKYTLPSERFLTWFVGFTEGEGSFIVNNLCFVITQSTIDIYILEFIKETLGFGKVISQSA-TTSRYVTQNKKEIELLVHLFNGNLILPRRKEQFEALNPVEFKHTSILPSLDNSWLTGFTDGEGCFTCSINKDGFSFNFNISQKWNVILEHLCVLFNGIVSKHAIDNVNEYRIGGLHNCKNVFPYFENYPLITKKSASYSAWKEIHIDLLNKHHLDTEMREKARLINKFN
>AAQ54926_Penicillium_marneffei
YMIYVKMYIARRQCAWLENRRLFSSHQRLNGKHLYKDNNKIEFEQWLVGFTDGDGNFHIAQLGFKLTQSSYNARVLYYIKKELGVGSITKDGN--KLQFFIRDRKNIESVLIIFDKYPLLT-KYISPAWAKLPLTNVDSLNNVMTKSWLVGFIEAEGSFYLTNKD-RIVHGFGLTQKKVVLESIRILLHSTKVIYKEIYNHYILDTTNSRAIENIIEYFNN-TMKGVKSLEYKIWARSYVKYKN--NYNLYNFVRKLRRNLEE
>NP_696987_Monosiga_brevicollis
-----------------------------MSIENKRYLKDNKYLDWLAGITDGDGCFTISKVSFELTVETSNLKCLYRIKTVFG-GNIKPGKG-KWHRYKLHHKEGIINIVNSLNGRLRNPVRILQLDKALYNIKLLDTPSLNYSSNWLSGFFDADGSIYINTT--FVQVFISISQKDKYLLDQIAFVYGGKVYPHGTTNTFKWIVNKKIEVLAMTEYFKKFPLISKKMIRANLIPSIYEGYRNWHKKRKWKELLEKWSNYDI
>NP_696986_Monosiga_brevicollis
NIKTTHNLFNIKTTHNLLKINGTLNRYYSSNIILKKKFTDENFNQYLAGIIDGNGLLLLSKGSLEITMDSRDERCLAYLKTKLSSGTIKAKAGYKSVRYRIVQQTVMFDLINRINGLIRYPQKIKQLKIEHFGISYIPYSNIDINSAYFSGLFDVNGTITCFIQNSKPQLYLSVFSKNKEDLNIWVKLFNGNIYIDHNKYLYKWTIKNKQDIIYFLQYTKNNPLRTLKQSRILLIPQYYRKKKLWFKNSYGDANIKLEASEVK
>AAM34596_Saccharomyces_castellii
WDMLNMSKSETVNQSSGSMMSCADLLMSTTINNKMLNKEDIKFNQWLAGLIDGDGYFGITQTSCEITMALEDEMALKLIQNKLG-GSIKLRSGVRAVRYRLTNKKGMINLINTVNGNIRNTKRLLQFYQNILDIMPINPIKLDYDNAWFIGFFDADGTITYSFKGKYPLLTISMTNKYLVDVQPIKDILGGYIYFDKAKNGYKWSIQSKQDVLDFINYVKSNPSRTTKMNRLMLSQEFYKLEMRAYNKNAWLNFENKWKSNNI
>CAA40767_Kluyveromyces_lactis
YNINLWLSSFKNLEFNQDKFYFDEFNLKYKEFKPMNSVPDQKFLEWFVGFFEGKGSFILMK-DISVVVTSKDMKILNYIKNNFNMGDVILQSKDMTYRWVVHKRRDIYLLSLIFNGNLVLPTRYGKFMIEPMIILKNYCKLPTLNDYWLSGFTDAEGCFDISLKDNYVLEHILNLFINTNSLYNINSEKNGKVYSNSKDDNWQLWISGLNNCIFILNYFKEYPLLSDKSNSLDKFIHVMNYYKQNKPLTP-GLGESRRELINK
>CAC28108_Yarrowia_lipolytica_nd5
TKSSNNFLINRVGIRHNSNIIKSKDINIELKPIKKDLVEHKKFVQWLAGLIDGDGHFNKSKSALLITMDIRDQGLLFEIKHKYG-GHIRKIAGANAVRYDLRQDKGLINLLKDVNGLIRNPKRLLQMNIKHYNIETKFSKPLTYYDGWLAGIIDSDGSIYFNKSS--GQLFISVSQKEKHILDPLISIYGGRIDFSNSKKDYKYIIYRKKEVLLLDNYFKHYQLRSAKDIRIKMIPKLYELYYRNKPEVKYISFLDKWNKIVR
>AAV80620_Pseudendoclonium_akinetum_orf2
-------------MSKVLKNLQKNSTNVLSQQKNITTFNENNLGFYLAGLIEKDGGFSKT--DLRITFHLKDRINAENLQKAIGFGQVYRRKN-QAVTRNSSIKEGLQRVLHLTNGRFVGPFKINQLK-IKISKTFNSPTIPNKRETFSTEFQDAEVVERL-----LSCAPPLLRYDFWSSPLANGLIYAGWALFIFNKLQTGRFFQKPLTEIKILSAYQKQE-LSLKQATFLLTRNFD--------Q---FSEVPNKESNKQ
>AAN04063_Amoebidium_parasiticum
---------------------------------------------MICWICRRDGSWNVDGNRVNFIIRQKDPRGLHFIRKHLGFGRIILAKD-GYYNFTVTNASLSKRLVPIFNGNLVLKKTINRY--TDLPAFNSNRKLPSLLDGWLSGFTQADGGFSVVIQKRRVRLKYYVDQKNEEMLQAIRNLFNGSVVKRSGPGMKRYEIYSNTAVITVINYFTAHPVFFDKHIAFIKWVKIYYIIKK-SRLT--NVSPSQNPRLKI
>YP_203293_Rhizopus_oryzae
PLGFNRLAVKMFLTRGQSAWGKLDYSTLSHQRLNVMQPKNTEFQQWLVGITDGDGSFSVLRLTFKISQNTYNLRALYYIKQQLGVGSVSVESNKDMGSFRIRDRKQLANIIFIFDRYPLLT-KYISPAWITLPIADANEAGKVISKSWLIGFVEAEGSFYLVSKD-RIVHEFSITQKRVVLEGIRHILHSTKVVYKEKYNHYMIDTTNSRAISNVSKYFFN-TMKGMKGVEYRIWSRSFRKVRA--NNTWTPKGGMPWEYLRS
>YP_313632_Epidermophyton_floccosum
FYNIIFYINMYEYCNNLGIKNIHTSTEPINLVNKNKNDKSLSFNQWLAGLIDGDGYFILTKSSCEITMNARDVKALNEIKQKYG-GSIKPISNANAVRYKLRHKKGLISLINDVNGLIRNPTRLLQMNKVKYDIALIYSKPLTFNDGWLSGFIDSDGSIYYNEAS--GQISISLSQKNKYLLEPLISIYGGRVDILSPKIEFKYVIYRKAELFLIENYFTNYPLKTTKMKRVNLIKDFYLL-IDRKSLIKFVKFKDKWEKYQD
>NP_074932_Podospora_anserina
NVLTSSSKLEDDYSTPVNNFNFGSFASKFVELFPNVTLPSERFLTWFIGFTEGEGSFIVNNLCFVITQSTIDIYILEFIKETLGFGKVISQSK-ITSRYVTQNKKEIELLIHLFNGNLILPRRKEQFEKLNPVEIRHTSILPSLNNSWLTGFTDGEGCFTCSINKDGFSFNFNISQKWNVILEHLCVLFKGIVSKHAIDNVNEYRLGGIYNCKNVFPYFDNYPLMTKKSASYIAWKEIHLDLLNKHHLDVEIIEKSRLINKFN
>AAC48982_Sclerotinia_sclerotiorum_srna
MCLRCTLMGFERSYQIRILSKELHKKDRRFYSTSNIYVNKNINPWFLTGFIDGEGCFRISLLFFQINLHKKDIALLEDIRDYFGVGMIHKSGT-NLVQYRIQTFDELSILINHLNDYPLVSQWALKLAFVKNATKLTSSTVSIPDPHWFSGFTSAEGCFMVGIAKSQVYLSFIVTQHDELLLKCLIDYFCGR--LARKRDVYEYQVSKFSDVEKFIDFFDKYPILGEKSKDYLDFRTVSEIMRSKDHLTVGVRIIKQGMNRGR
>NP_074936_Podospora_anserina
---------------------------------------MEQLALWVNA----------------------------------------------------------------LNNR------------SKTIKLNNTPVLVTLRDAWLSGFTDAEGCFNISITANVIKMRYILDQKDSIILSRVCELLGGKVTLRSGTSVYRYTATGFKALNDVIAYFKLFPLQTKKVLSFEKWFIVHNQMSNKLHLTEGTNKTGRALHAHH
>NP_009254_Metridium_senile
------------------------MFTTTTQVLKSSETARGKSWQWLIGLVESQGCLSVARLSLSVSRPLKDTQVLYYIKGLFGYGHVKLLTT--A-KYYVANKRLLMNVL---------------------------PLKCSGDGARLAGLVDGEGVFIVSLKHNNVSFSLIISQVE-VVLKPFLEKLGGRIRKNEKGGTFKWVIQEKGDLIRIVRLFKKYSLRTKKRVDFLKWCKVLELTNYK-SGLYSPNHGESFGRETL
>AAV80698_Pseudendoclonium_akinetum_psaB
------------------------------MLSSKIKEPPNTWDQWFEGLVDADGCLLISSASLEITLDIYEEQALLQIKQELQ-GSVKLKPKARAFRYRLHHKAGILKAITKLNGLCRNSKRVVQLQKQKLSIDFISPQPLNLENAWFAAFFDGDGTVGYSFKNGWPQLIISVSNKNAVDCEPFRQIFGGVLSMDKRSNTYKWSISKKEDIFFFCAYLKKHSLRSHKHKRILLIPEF----------FYLHSPETPTYKTWC
